# Supplementary material for: Coupling Seq-BSA and RNA-Seq Analyses Reveal the Molecular Pathway and Genes Associated with Heading Type in Chinese Cabbage
Source: Front Genet. 2017 Dec 12;8:176. doi: 10.3389/fgene.2017.00176 (PMC5733010; doi:10.3389/fgene.2017.00176)
Supplement: Supplementary file 5 [file DataSheet1.XLSX]

## Sheet: Table S2 
Table S2 Genes from candidate region and its annotation
Chr	Start	End	#GeneID	GO_annotation	KEGG_annotation	Swissprot_annotation
A06	1827511	1829099	Bra018810	Molecular Function: ATP binding (GO:0005524);; Cellular Component: nucleus (GO:0005634);; Biological Process: defense response (GO:0006952);; Molecular Function: nucleoside-triphosphatase activity (GO:0017111);; Molecular Function: ADP binding (GO:0043531);;	--	Probable disease resistance protein At5g43730 GN=At5g43730 OS=Arabidopsis thaliana (Mouse-ear cress) PE=2 SV=1
A06	1830113	1831063	Bra018809	Cellular Component: nucleus (GO:0005634);; Cellular Component: cytosol (GO:0005829);; Biological Process: sterol biosynthetic process (GO:0016126);; Biological Process: cell wall biogenesis (GO:0042546);;	--	Probable carboxylesterase 3 GN=CXE3 OS=Arabidopsis thaliana (Mouse-ear cress) PE=2 SV=1
A06	1831987	1833132	Bra018808	Cellular Component: nucleus (GO:0005634);; Cellular Component: cytosol (GO:0005829);; Biological Process: sterol biosynthetic process (GO:0016126);; Biological Process: cell wall biogenesis (GO:0042546);;	--	Probable carboxylesterase 4 GN=CXE4 OS=Arabidopsis thaliana (Mouse-ear cress) PE=2 SV=1
A06	1835060	1836040	Bra018807	Cellular Component: nucleus (GO:0005634);; Cellular Component: cytosol (GO:0005829);; Biological Process: sterol biosynthetic process (GO:0016126);; Biological Process: cell wall biogenesis (GO:0042546);;	--	Probable carboxylesterase 5 GN=CXE5 OS=Arabidopsis thaliana (Mouse-ear cress) PE=2 SV=1
A06	1837594	1844563	Bra018806	Biological Process: transition metal ion transport (GO:0000041);; Molecular Function: monooxygenase activity (GO:0004497);; Molecular Function: iron ion binding (GO:0005506);; Cellular Component: endoplasmic reticulum (GO:0005783);; Molecular Function: electron carrier activity (GO:0009055);; Molecular Function: oxidoreductase activity, acting on paired donors, with incorporation or reduction of …	--	Secologanin synthase GN=CYP72A1 OS=Catharanthus roseus (Madagascar periwinkle) PE=2 SV=1
A06	1848175	1850547	Bra018805	Cellular Component: extracellular region (GO:0005576);; Biological Process: cell wall biogenesis (GO:0042546);;	--	--
A06	1860708	1862207	Bra018804	Molecular Function: protein binding (GO:0005515);; Molecular Function: ATP binding (GO:0005524);; Cellular Component: nucleus (GO:0005634);; Cellular Component: plasma membrane (GO:0005886);; Biological Process: plant-type hypersensitive response (GO:0009626);; Biological Process: defense response to bacterium, incompatible interaction (GO:0009816);; Molecular Function: nucleoside-triphosphatase …	--	Probable disease resistance protein At1g15890 GN=At1g15890 OS=Arabidopsis thaliana (Mouse-ear cress) PE=2 SV=2
A06	1869751	1870695	Bra018803	Biological Process: transition metal ion transport (GO:0000041);; Molecular Function: monooxygenase activity (GO:0004497);; Molecular Function: iron ion binding (GO:0005506);; Cellular Component: endoplasmic reticulum (GO:0005783);; Molecular Function: electron carrier activity (GO:0009055);; Molecular Function: oxidoreductase activity, acting on paired donors, with incorporation or reduction of …	--	Secologanin synthase GN=CYP72A1 OS=Catharanthus roseus (Madagascar periwinkle) PE=2 SV=1
A06	1871637	1875513	Bra018802	Biological Process: MAPK cascade (GO:0000165);; Molecular Function: nucleotide binding (GO:0000166);; Molecular Function: NADPH:quinone reductase activity (GO:0003960);; Cellular Component: mitochondrion (GO:0005739);; Cellular Component: peroxisome (GO:0005777);; Cellular Component: cytosol (GO:0005829);; Cellular Component: plasma membrane (GO:0005886);; Biological Process: glycolysis (GO:00060…	K07119|0.0|ath:AT1G49670|NQR	2-alkenal reductase (NADP(+)-dependent) GN=DBR OS=Nicotiana tabacum (Common tobacco) PE=1 SV=1
A06	1878145	1883147	Bra018801	Cellular Component: endosome (GO:0005768);; Cellular Component: trans-Golgi network (GO:0005802);; Biological Process: protein N-linked glycosylation (GO:0006487);; Cellular Component: integral component of membrane (GO:0016021);; Molecular Function: 4-galactosyl-N-acetylglucosaminide 3-alpha-L-fucosyltransferase activity (GO:0017083);; Cellular Component: Golgi cisterna membrane (GO:0032580);; B…	--	Putative fucosyltransferase-like protein GN=FUT12 OS=Arabidopsis thaliana (Mouse-ear cress) PE=2 SV=1
A06	1899357	1900730	Bra018800	Molecular Function: sequence-specific DNA binding transcription factor activity (GO:0003700);; Cellular Component: nucleus (GO:0005634);; Biological Process: circadian rhythm (GO:0007623);; Biological Process: response to xenobiotic stimulus (GO:0009410);; Biological Process: response to water deprivation (GO:0009414);; Biological Process: response to mechanical stimulus (GO:0009612);; Biological…	K14432|1e-175|ath:AT1G49720|ABF1	ABSCISIC ACID-INSENSITIVE 5-like protein 4 GN=F14J22.7 OS=Arabidopsis thaliana (Mouse-ear cress) PE=1 SV=1
A06	1900939	1904414	Bra018799	Molecular Function: protein serine/threonine kinase activity (GO:0004674);; Molecular Function: protein tyrosine kinase activity (GO:0004713);; Molecular Function: ATP binding (GO:0005524);; Cellular Component: plasma membrane (GO:0005886);; Biological Process: protein phosphorylation (GO:0006468);;	--	Probable receptor-like protein kinase At1g49730 (Precursor) GN=At1g49730 OS=Arabidopsis thaliana (Mouse-ear cress) PE=1 SV=1
A06	1906760	1908886	Bra018798	Molecular Function: phospholipase C activity (GO:0004629);; Cellular Component: plasma membrane (GO:0005886);; Biological Process: lipid metabolic process (GO:0006629);; Cellular Component: plasmodesma (GO:0009506);; Biological Process: intracellular signal transduction (GO:0035556);;	--	PI-PLC X domain-containing protein At5g67130 (Precursor) GN=At5g67130 OS=Arabidopsis thaliana (Mouse-ear cress) PE=1 SV=1
A06	1910858	1914324	Bra018797	Molecular Function: nucleotide binding (GO:0000166);; Molecular Function: translation initiation factor activity (GO:0003743);; Molecular Function: protein binding (GO:0005515);; Cellular Component: cytosol (GO:0005829);; Biological Process: purine nucleotide biosynthetic process (GO:0006164);; Biological Process: translational initiation (GO:0006413);; Biological Process: response to salt stress…	K13126|0.0|ath:AT1G49760|PAB8	Polyadenylate-binding protein 8 GN=PAB8 OS=Arabidopsis thaliana (Mouse-ear cress) PE=1 SV=1
A06	1921638	1923670	Bra018796	Molecular Function: DNA binding (GO:0003677);; Molecular Function: sequence-specific DNA binding transcription factor activity (GO:0003700);; Cellular Component: nucleus (GO:0005634);; Biological Process: regulation of transcription, DNA-templated (GO:0006355);; Biological Process: embryo development (GO:0009790);;	--	Transcription factor bHLH95 GN=F14J22.2 OS=Arabidopsis thaliana (Mouse-ear cress) PE=2 SV=2
A06	1925659	1927934	Bra018795	Cellular Component: cytosol (GO:0005829);; Biological Process: phosphorylation (GO:0016310);; Biological Process: L-methionine salvage from methylthioadenosine (GO:0019509);; Molecular Function: identical protein binding (GO:0042802);; Molecular Function: S-methyl-5-thioribose kinase activity (GO:0046522);; Biological Process: cellular response to iron ion (GO:0071281);; Biological Process: cellu…	--	Methylthioribose kinase GN=MTK OS=Arabidopsis thaliana (Mouse-ear cress) PE=1 SV=1
A06	1928929	1930158	Bra018794	Molecular Function: DNA binding (GO:0003677);; Molecular Function: sequence-specific DNA binding transcription factor activity (GO:0003700);; Cellular Component: nucleus (GO:0005634);; Biological Process: regulation of transcription, DNA-templated (GO:0006355);;	--	Transcription factor BOA GN=F2O15.230 OS=Arabidopsis thaliana (Mouse-ear cress) PE=2 SV=1
A06	1935662	1935985	Bra018793	Biological Process: metabolic process (GO:0008152);; Cellular Component: chloroplast (GO:0009507);; Molecular Function: transferase activity, transferring hexosyl groups (GO:0016758);;	--	UDP-glycosyltransferase 79B5 OS=Arabidopsis thaliana (Mouse-ear cress) PE=2 SV=1
A06	1940586	1941539	Bra018792	Cellular Component: chloroplast (GO:0009507);; Molecular Function: transferase activity, transferring glycosyl groups (GO:0016757);;	--	UDP-glycosyltransferase 79B4 GN=UGT79B4 OS=Arabidopsis thaliana (Mouse-ear cress) PE=2 SV=1
A06	1948213	1951561	Bra018791	Molecular Function: nucleotide binding (GO:0000166);; Biological Process: mRNA splicing, via spliceosome (GO:0000398);; Cellular Component: nucleus (GO:0005634);; Biological Process: DNA-dependent DNA replication (GO:0006261);; Biological Process: mRNA export from nucleus (GO:0006406);; Biological Process: protein import into nucleus (GO:0006606);; Biological Process: embryo sac egg cell differen…	K11374|0.0|ath:AT1G49540|nucleotide binding	Elongator complex protein 2 OS=Arabidopsis thaliana (Mouse-ear cress) PE=1 SV=1
A06	1952021	1954306	Bra018790	Molecular Function: binding (GO:0005488);; Biological Process: regulation of transcription, DNA-templated (GO:0006355);; Biological Process: single-organism process (GO:0044699);;	--	Peptidyl-prolyl cis-trans isomerase FKBP53 GN=FKBP53 OS=Arabidopsis thaliana (Mouse-ear cress) PE=1 SV=1
A06	1955558	1956907	Bra018789	Cellular Component: plasma membrane (GO:0005886);; Biological Process: ethylene biosynthetic process (GO:0009693);; Molecular Function: transmembrane transporter activity (GO:0022857);; Biological Process: defense response by callose deposition (GO:0052542);; Biological Process: transmembrane transport (GO:0055085);;	--	MATE efflux family protein DTX1 GN=F3L12.13 OS=Arabidopsis thaliana (Mouse-ear cress) PE=2 SV=1
A06	1964915	1965748	Bra018788	--	--	Myrosinase-binding protein-like At1g52030 GN=F-ATMBP OS=Arabidopsis thaliana (Mouse-ear cress) PE=2 SV=1
A06	1970808	1971209	Bra018787	Molecular Function: calcium ion binding (GO:0005509);; Cellular Component: plasma membrane (GO:0005886);; Biological Process: response to heat (GO:0009408);; Biological Process: response to cold (GO:0009409);; Biological Process: response to mechanical stimulus (GO:0009612);; Biological Process: response to absence of light (GO:0009646);; Biological Process: response to auxin (GO:0009733);; Biolo…	K13448|3e-56|ath:AT3G03410|calmodulin-related protein, putative	Probable calcium-binding protein CML34 GN=CML34 OS=Arabidopsis thaliana (Mouse-ear cress) PE=1 SV=1
A06	1973004	1984716	Bra018786	Molecular Function: 1-phosphatidylinositol 4-kinase activity (GO:0004430);; Molecular Function: phosphatidylinositol-4,5-bisphosphate binding (GO:0005546);; Cellular Component: plasma membrane (GO:0005886);; Biological Process: protein phosphorylation (GO:0006468);; Cellular Component: plasmodesma (GO:0009506);; Molecular Function: phosphatidylinositol-3-phosphate binding (GO:0032266);; Molecular…	K00888|0.0|ath:AT1G49340|ATPI4K ALPHA	Phosphatidylinositol 4-kinase alpha GN=F13F21.23 OS=Arabidopsis thaliana (Mouse-ear cress) PE=1 SV=2
A06	1987791	1989035	Bra018785	Cellular Component: protein storage vacuole (GO:0000326);; Cellular Component: extracellular region (GO:0005576);; Biological Process: seed development (GO:0048316);;	--	Dehydration-responsive protein RD22 (Precursor) GN=RD22 OS=Arabidopsis thaliana (Mouse-ear cress) PE=2 SV=1
A06	2008139	2008475	Bra018784	Biological Process: transition metal ion transport (GO:0000041);;	--	--
A06	2016492	2017727	Bra018783	Biological Process: single-organism cellular process (GO:0044763);;	--	--
A06	2019400	2022557	Bra018782	Molecular Function: protein serine/threonine kinase activity (GO:0004674);; Molecular Function: protein tyrosine kinase activity (GO:0004713);; Molecular Function: ATP binding (GO:0005524);; Cellular Component: plasma membrane (GO:0005886);; Biological Process: plant-type cell wall modification (GO:0009827);; Biological Process: pollen tube growth (GO:0009860);; Biological Process: protein autoph…	--	Proline-rich receptor-like protein kinase PERK7 GN=PERK7 OS=Arabidopsis thaliana (Mouse-ear cress) PE=2 SV=1
A06	2024323	2024967	Bra018781	Molecular Function: zinc ion binding (GO:0008270);;	--	RING-H2 finger protein ATL78 GN=ATL78 OS=Arabidopsis thaliana (Mouse-ear cress) PE=2 SV=1
A06	2031980	2032642	Bra018780	Molecular Function: ubiquitin-protein ligase activity (GO:0004842);; Molecular Function: zinc ion binding (GO:0008270);; Biological Process: protein ubiquitination (GO:0016567);;	--	E3 ubiquitin-protein ligase ATL76 GN=ATL76 OS=Arabidopsis thaliana (Mouse-ear cress) PE=1 SV=1
A06	2035199	2035849	Bra018779	Molecular Function: ubiquitin-protein ligase activity (GO:0004842);; Molecular Function: zinc ion binding (GO:0008270);; Biological Process: protein ubiquitination (GO:0016567);;	--	RING-H2 finger protein ATL75 GN=ATL75 OS=Arabidopsis thaliana (Mouse-ear cress) PE=2 SV=1
A06	2037319	2037774	Bra018778	--	--	--
A06	2047761	2048438	Bra018777	Molecular Function: ubiquitin-protein ligase activity (GO:0004842);; Molecular Function: zinc ion binding (GO:0008270);; Biological Process: protein ubiquitination (GO:0016567);;	--	RING-H2 finger protein ATL75 GN=ATL75 OS=Arabidopsis thaliana (Mouse-ear cress) PE=2 SV=1
A06	2060670	2061002	Bra018776	Biological Process: response to molecule of bacterial origin (GO:0002237);; Molecular Function: protein serine/threonine kinase activity (GO:0004674);; Molecular Function: ATP binding (GO:0005524);; Cellular Component: nucleus (GO:0005634);; Cellular Component: plasma membrane (GO:0005886);; Biological Process: protein phosphorylation (GO:0006468);;	--	Probable serine/threonine-protein kinase At1g54610 GN=At1g54610 OS=Arabidopsis thaliana (Mouse-ear cress) PE=1 SV=1
A06	2061525	2070716	Bra018775	Biological Process: microtubule cytoskeleton organization (GO:0000226);; Cellular Component: nucleus (GO:0005634);; Biological Process: multidimensional cell growth (GO:0009825);; Biological Process: guard cell differentiation (GO:0010052);; Biological Process: guard mother cell cytokinesis (GO:0010235);; Molecular Function: myosin heavy chain kinase activity (GO:0016905);; Cellular Component: Cu…	--	Lissencephaly-1 homolog GN=PHATRDRAFT_17300 OS=Phaeodactylum tricornutum (strain CCAP 1055/1) PE=3 SV=1
A06	2071368	2072436	Bra018774	Cellular Component: plasma membrane (GO:0005886);;	--	Protein PLANT CADMIUM RESISTANCE 6 GN=PCR6 OS=Arabidopsis thaliana (Mouse-ear cress) PE=2 SV=1
A06	2073323	2074930	Bra018773	Cellular Component: plasma membrane (GO:0005886);;	--	Protein PLANT CADMIUM RESISTANCE 6 GN=PCR6 OS=Arabidopsis thaliana (Mouse-ear cress) PE=2 SV=1
A06	2076368	2077419	Bra018772	Molecular Function: DNA binding (GO:0003677);; Molecular Function: chromatin binding (GO:0003682);; Molecular Function: sequence-specific DNA binding transcription factor activity (GO:0003700);; Cellular Component: nucleus (GO:0005634);; Biological Process: regulation of transcription, DNA-templated (GO:0006355);; Biological Process: response to salt stress (GO:0009651);; Biological Process: resp…	--	Transcription factor DIVARICATA GN=DIVARICATA OS=Antirrhinum majus (Garden snapdragon) PE=2 SV=1
A06	2087625	2088044	Bra018771	Cellular Component: intracellular membrane-bounded organelle (GO:0043231);; Cellular Component: cytoplasmic part (GO:0044444);;	--	--
A06	2095436	2095921	Bra018770	Cellular Component: mitochondrion (GO:0005739);; Cellular Component: monolayer-surrounded lipid storage body (GO:0012511);; Cellular Component: integral component of membrane (GO:0016021);; Biological Process: lipid storage (GO:0019915);;	--	Oleosin 18.5 kDa GN=At4g25140 OS=Arabidopsis thaliana (Mouse-ear cress) PE=1 SV=1
A06	2096560	2098115	Bra018769	Cellular Component: nucleus (GO:0005634);; Cellular Component: mitochondrion (GO:0005739);; Cellular Component: plasmodesma (GO:0009506);; Molecular Function: oxidoreductase activity, acting on paired donors, with incorporation or reduction of molecular oxygen, 2-oxoglutarate as one donor, and incorporation of one atom each of oxygen into both donors (GO:0016706);; Biological Process: oxidation-r…	--	--
A06	2100242	2101226	Bra018768	Biological Process: response to molecule of fungal origin (GO:0002238);; Biological Process: response to stress (GO:0006950);;	--	--
A06	2103452	2104372	Bra018767	Molecular Function: binding (GO:0005488);; Biological Process: transcription, DNA-templated (GO:0006351);; Biological Process: cellular response to nitrogen starvation (GO:0006995);; Biological Process: terpenoid biosynthetic process (GO:0016114);; Cellular Component: intracellular membrane-bounded organelle (GO:0043231);;	--	Agamous-like MADS-box protein AGL93 GN=AGL93 OS=Arabidopsis thaliana (Mouse-ear cress) PE=1 SV=1
A06	2106789	2107929	Bra018766	Biological Process: metabolic process (GO:0008152);; Molecular Function: oxidoreductase activity (GO:0016491);; Biological Process: regulation of anatomical structure morphogenesis (GO:0022603);; Biological Process: single-organism cellular process (GO:0044763);;	--	Probable indole-3-pyruvate monooxygenase YUCCA10 GN=F27K7.7 OS=Arabidopsis thaliana (Mouse-ear cress) PE=2 SV=1
A06	2114522	2117231	Bra018765	Cellular Component: extracellular region (GO:0005576);; Biological Process: carbohydrate metabolic process (GO:0005975);; Molecular Function: cellulase activity (GO:0008810);; Biological Process: trichoblast differentiation (GO:0010054);; Molecular Function: carbohydrate binding (GO:0030246);;	--	Endoglucanase 5 (Precursor) GN=At1g48930 OS=Arabidopsis thaliana (Mouse-ear cress) PE=2 SV=1
A06	2117485	2120262	Bra018764	Biological Process: endonucleolytic cleavage involved in rRNA processing (GO:0000478);; Biological Process: RNA methylation (GO:0001510);; Molecular Function: nucleic acid binding (GO:0003676);; Cellular Component: nucleolus (GO:0005730);; Cellular Component: mitochondrion (GO:0005739);; Cellular Component: cytosol (GO:0005829);; Biological Process: pyrimidine ribonucleotide biosynthetic process …	K11294|0.0|ath:AT1G48920|ATNUC-L1	Nucleolin 1 GN=F27K7.6 OS=Arabidopsis thaliana (Mouse-ear cress) PE=1 SV=1
A06	2126644	2127919	Bra018763	Molecular Function: N,N-dimethylaniline monooxygenase activity (GO:0004499);; Biological Process: regulation of anatomical structure morphogenesis (GO:0022603);; Biological Process: hydrogen peroxide catabolic process (GO:0042744);; Molecular Function: flavin adenine dinucleotide binding (GO:0050660);; Molecular Function: NADP binding (GO:0050661);; Biological Process: oxidation-reduction process…	--	Probable indole-3-pyruvate monooxygenase YUCCA10 GN=F27K7.7 OS=Arabidopsis thaliana (Mouse-ear cress) PE=2 SV=1
A06	2128614	2132274	Bra018762	Biological Process: endonucleolytic cleavage involved in rRNA processing (GO:0000478);; Biological Process: RNA methylation (GO:0001510);; Molecular Function: nucleic acid binding (GO:0003676);; Cellular Component: nucleolus (GO:0005730);; Cellular Component: mitochondrion (GO:0005739);; Cellular Component: cytosol (GO:0005829);; Biological Process: pyrimidine ribonucleotide biosynthetic process …	K11294|0.0|ath:AT1G48920|ATNUC-L1	Nucleolin 1 GN=F27K7.6 OS=Arabidopsis thaliana (Mouse-ear cress) PE=1 SV=1
A06	2138639	2139298	Bra018761	Molecular Function: N,N-dimethylaniline monooxygenase activity (GO:0004499);; Biological Process: regulation of anatomical structure morphogenesis (GO:0022603);; Biological Process: hydrogen peroxide catabolic process (GO:0042744);; Molecular Function: flavin adenine dinucleotide binding (GO:0050660);; Molecular Function: NADP binding (GO:0050661);; Biological Process: oxidation-reduction process…	--	Probable indole-3-pyruvate monooxygenase YUCCA10 GN=F27K7.7 OS=Arabidopsis thaliana (Mouse-ear cress) PE=2 SV=1
A06	2157108	2159566	Bra018760	Molecular Function: mRNA binding (GO:0003729);; Molecular Function: GTPase activity (GO:0003924);; Molecular Function: GTP binding (GO:0005525);; Cellular Component: signal recognition particle, endoplasmic reticulum targeting (GO:0005786);; Cellular Component: cytosol (GO:0005829);; Biological Process: GTP catabolic process (GO:0006184);; Biological Process: SRP-dependent cotranslational protein…	K03106|0.0|rcu:RCOM_0901100|signal recognition particle 54 kD protein, putative	Signal recognition particle 54 kDa protein 3 GN=SRP-54C OS=Arabidopsis thaliana (Mouse-ear cress) PE=2 SV=2
A06	2160278	2162251	Bra018759	Molecular Function: binding (GO:0005488);;	--	Zinc finger CCCH domain-containing protein 38 GN=At3g18640 OS=Arabidopsis thaliana (Mouse-ear cress) PE=1 SV=1
A06	2174753	2176809	Bra018758	Cellular Component: protein phosphatase type 2A complex (GO:0000159);; Molecular Function: signal transducer activity (GO:0004871);; Cellular Component: nucleus (GO:0005634);; Cellular Component: heterotrimeric G-protein complex (GO:0005834);; Biological Process: signal transduction (GO:0007165);; Molecular Function: protein phosphatase type 2A regulator activity (GO:0008601);;	--	Protein Mut11 GN=Mut11 OS=Chlamydomonas reinhardtii (Chlamydomonas smithii) PE=2 SV=1
A06	2178607	2179089	Bra018757	Biological Process: microtubule cytoskeleton organization (GO:0000226);; Molecular Function: ubiquitin-protein ligase activity (GO:0004842);; Molecular Function: protein binding (GO:0005515);; Cellular Component: nucleus (GO:0005634);; Cellular Component: spindle (GO:0005819);; Cellular Component: cytosol (GO:0005829);; Cellular Component: plasma membrane (GO:0005886);; Biological Process: mitosi…	K03094|3e-76|rcu:RCOM_1598810|skp1, putative	SKP1-like protein 1A GN=T4O12.17 OS=Arabidopsis thaliana (Mouse-ear cress) PE=1 SV=1
A06	2181560	2182030	Bra018756	Biological Process: microtubule cytoskeleton organization (GO:0000226);; Molecular Function: ubiquitin-protein ligase activity (GO:0004842);; Molecular Function: protein binding (GO:0005515);; Cellular Component: nucleus (GO:0005634);; Cellular Component: spindle (GO:0005819);; Cellular Component: cytosol (GO:0005829);; Cellular Component: plasma membrane (GO:0005886);; Biological Process: mitosi…	K03094|3e-79|vvi:100252349|hypothetical protein LOC100252349	SKP1-like protein 1A GN=T4O12.17 OS=Arabidopsis thaliana (Mouse-ear cress) PE=1 SV=1
A06	2183354	2184512	Bra018755	Cellular Component: nucleus (GO:0005634);; Cellular Component: chloroplast (GO:0009507);;	--	--
A06	2186046	2189480	Bra018754	Cellular Component: nucleus (GO:0005634);; Biological Process: ubiquitin-dependent protein catabolic process (GO:0006511);; Biological Process: protein targeting to vacuole (GO:0006623);; Biological Process: vesicle-mediated transport (GO:0016192);;	K11866|0.0|ath:AT1G48790|mov34 family protein	AMSH-like ubiquitin thioesterase 1 GN=AMSH1 OS=Arabidopsis thaliana (Mouse-ear cress) PE=2 SV=1
A06	2190414	2191115	Bra018753	Cellular Component: nucleus (GO:0005634);;	--	Formin-like protein 1 (Precursor) OS=Oryza sativa subsp. japonica (Rice) PE=2 SV=1
A06	2192319	2192907	Bra018752	Cellular Component: chloroplast (GO:0009507);;	--	--
A06	2194874	2199172	Bra018751	Biological Process: MAPK cascade (GO:0000165);; Biological Process: response to molecule of bacterial origin (GO:0002237);; Biological Process: respiratory burst involved in defense response (GO:0002679);; Cellular Component: cytoplasm (GO:0005737);; Biological Process: regulation of transcription, DNA-templated (GO:0006355);; Biological Process: protein targeting to membrane (GO:0006612);; Biolo…	K14487|0.0|ath:AT1G23160|auxin-responsive GH3 family protein	4-substituted benzoates-glutamate ligase GH3.12 OS=Arabidopsis thaliana (Mouse-ear cress) PE=1 SV=1
A06	2205147	2208881	Bra018750	Biological Process: MAPK cascade (GO:0000165);; Biological Process: response to molecule of bacterial origin (GO:0002237);; Biological Process: respiratory burst involved in defense response (GO:0002679);; Cellular Component: cytoplasm (GO:0005737);; Biological Process: regulation of transcription, DNA-templated (GO:0006355);; Biological Process: protein targeting to membrane (GO:0006612);; Biolo…	K14487|0.0|ath:AT1G23160|auxin-responsive GH3 family protein	4-substituted benzoates-glutamate ligase GH3.12 OS=Arabidopsis thaliana (Mouse-ear cress) PE=1 SV=1
A06	2212302	2216220	Bra018749	Biological Process: MAPK cascade (GO:0000165);; Biological Process: response to molecule of bacterial origin (GO:0002237);; Biological Process: respiratory burst involved in defense response (GO:0002679);; Cellular Component: cytoplasm (GO:0005737);; Biological Process: regulation of transcription, DNA-templated (GO:0006355);; Biological Process: protein targeting to membrane (GO:0006612);; Biolo…	K14487|0.0|ath:AT5G13320|PBS3	4-substituted benzoates-glutamate ligase GH3.12 OS=Arabidopsis thaliana (Mouse-ear cress) PE=1 SV=1
A06	2221324	2223240	Bra018748	Cellular Component: chloroplast (GO:0009507);; Cellular Component: membrane (GO:0016020);; Cellular Component: cytoplasmic membrane-bounded vesicle (GO:0016023);;	--	WAT1-related protein At3g18200 GN=At3g18200 OS=Arabidopsis thaliana (Mouse-ear cress) PE=2 SV=1
A06	2224961	2230120	Bra018747	Molecular Function: double-stranded RNA binding (GO:0003725);; Molecular Function: fructose-bisphosphate aldolase activity (GO:0004332);; Molecular Function: ATP binding (GO:0005524);; Cellular Component: intracellular (GO:0005622);; Biological Process: glycolysis (GO:0006096);; Molecular Function: ATP-dependent helicase activity (GO:0008026);;	--	Probable pre-mRNA-splicing factor ATP-dependent RNA helicase GN=At2g47250 OS=Arabidopsis thaliana (Mouse-ear cress) PE=2 SV=1
A06	2231844	2233555	Bra018746	Biological Process: amino acid transmembrane transport (GO:0003333);; Cellular Component: mitochondrion (GO:0005739);; Cellular Component: integral component of peroxisomal membrane (GO:0005779);; Biological Process: peroxisome organization (GO:0007031);; Molecular Function: amino acid transmembrane transporter activity (GO:0015171);;	--	Peroxisome biogenesis protein 3-2 GN=PEX3-2 OS=Arabidopsis thaliana (Mouse-ear cress) PE=2 SV=1
A06	2234607	2235718	Bra018745	Molecular Function: nucleotide binding (GO:0000166);; Biological Process: RNA methylation (GO:0001510);; Molecular Function: protein binding (GO:0005515);; Cellular Component: nucleolus (GO:0005730);; Cellular Component: heterotrimeric G-protein complex (GO:0005834);; Biological Process: gluconeogenesis (GO:0006094);; Biological Process: glycolysis (GO:0006096);; Biological Process: regulation of…	--	Guanine nucleotide-binding protein subunit beta-like protein B GN=RACK1B OS=Arabidopsis thaliana (Mouse-ear cress) PE=2 SV=1
A06	2238846	2240661	Bra018744	Biological Process: response to reactive oxygen species (GO:0000302);; Cellular Component: chromosome (GO:0005694);; Cellular Component: nucleolus (GO:0005730);; Biological Process: DNA mediated transformation (GO:0009294);; Cellular Component: chloroplast stroma (GO:0009570);; Biological Process: systemic acquired resistance (GO:0009627);; Cellular Component: chloroplast envelope (GO:0009941);; …	--	HMG-Y-related protein A OS=Glycine max (Soybean) PE=2 SV=1
A06	2243959	2245259	Bra018743	Molecular Function: DNA binding (GO:0003677);; Biological Process: nucleobase-containing compound metabolic process (GO:0006139);; Cellular Component: intracellular organelle (GO:0043229);;	--	HMG-Y-related protein A OS=Glycine max (Soybean) PE=2 SV=1
A06	2246422	2248752	Bra018742	Cellular Component: mitochondrion (GO:0005739);;	--	Pentatricopeptide repeat-containing protein At4g02750 GN=PCMP-H24 OS=Arabidopsis thaliana (Mouse-ear cress) PE=3 SV=1
A06	2249474	2250268	Bra018741	Molecular Function: nucleic acid binding (GO:0003676);; Biological Process: transcription, DNA-templated (GO:0006351);; Biological Process: cellular response to nitrogen starvation (GO:0006995);; Biological Process: terpenoid biosynthetic process (GO:0016114);; Cellular Component: intracellular membrane-bounded organelle (GO:0043231);;	--	Agamous-like MADS-box protein AGL93 GN=AGL93 OS=Arabidopsis thaliana (Mouse-ear cress) PE=1 SV=1
A06	2250713	2253573	Bra018740	Biological Process: maltose metabolic process (GO:0000023);; Molecular Function: phosphoethanolamine N-methyltransferase activity (GO:0000234);; Molecular Function: glycylpeptide N-tetradecanoyltransferase activity (GO:0004379);; Cellular Component: cytosol (GO:0005829);; Cellular Component: ribosome (GO:0005840);; Biological Process: N-terminal protein myristoylation (GO:0006499);; Biological Pr…	--	Phosphoethanolamine N-methyltransferase 2 OS=Arabidopsis thaliana (Mouse-ear cress) PE=2 SV=1
A06	2256413	2257747	Bra018739	Cellular Component: endoplasmic reticulum (GO:0005783);; Biological Process: glucose catabolic process (GO:0006007);; Biological Process: ER to Golgi vesicle-mediated transport (GO:0006888);; Cellular Component: chloroplast (GO:0009507);; Molecular Function: carbohydrate binding (GO:0030246);;	--	ER membrane protein complex subunit 7 homolog (Precursor) GN=At4g32130 OS=Arabidopsis thaliana (Mouse-ear cress) PE=1 SV=1
A06	2258827	2261165	Bra018738	Cellular Component: nucleus (GO:0005634);; Biological Process: embryo sac egg cell differentiation (GO:0009560);;	--	--
A06	2261487	2264418	Bra018737	Molecular Function: amidase activity (GO:0004040);; Molecular Function: protein binding (GO:0005515);; Biological Process: nucleotide biosynthetic process (GO:0009165);; Biological Process: protein transport (GO:0015031);; Molecular Function: transferase activity (GO:0016740);; Molecular Function: carbon-nitrogen ligase activity, with glutamine as amido-N-donor (GO:0016884);; Cellular Component: …	--	Outer envelope protein 64, chloroplastic GN=MEB5.19 OS=Arabidopsis thaliana (Mouse-ear cress) PE=1 SV=1
A06	2265429	2267954	Bra018736	Molecular Function: zinc ion binding (GO:0008270);; Biological Process: pyrimidine ribonucleotide biosynthetic process (GO:0009220);; Cellular Component: chloroplast (GO:0009507);;	--	Zinc finger protein VAR3, chloroplastic (Precursor) GN=VAR3 OS=Arabidopsis thaliana (Mouse-ear cress) PE=1 SV=2
A06	2268276	2270418	Bra018735	Cellular Component: nucleus (GO:0005634);;	--	--
A06	2271515	2272186	Bra018734	Cellular Component: cytoplasm (GO:0005737);; Molecular Function: zinc ion binding (GO:0008270);;	--	E3 ubiquitin-protein ligase RING1-like GN=At3g19950 OS=Arabidopsis thaliana (Mouse-ear cress) PE=2 SV=1
A06	2277886	2278581	Bra018733	Cellular Component: intracellular part (GO:0044424);; Molecular Function: metal ion binding (GO:0046872);;	--	E3 ubiquitin-protein ligase RING1-like GN=At3g19950 OS=Arabidopsis thaliana (Mouse-ear cress) PE=2 SV=1
A06	2279775	2281513	Bra018732	Cellular Component: nucleus (GO:0005634);; Biological Process: intracellular protein transport (GO:0006886);; Biological Process: vacuolar transport (GO:0007034);; Cellular Component: retromer complex (GO:0030904);; Biological Process: retrograde transport, endosome to Golgi (GO:0042147);; Biological Process: photoperiodism, flowering (GO:0048573);;	--	Vacuolar protein sorting-associated protein 26A GN=VPS26A OS=Arabidopsis thaliana (Mouse-ear cress) PE=2 SV=1
A06	2281914	2287110	Bra018731	Cellular Component: cytoplasm (GO:0005737);;	--	Dynein light chain 1, axonemal GN=LC1 OS=Chlamydomonas reinhardtii (Chlamydomonas smithii) PE=1 SV=1
A06	2290908	2296437	Bra018730	Molecular Function: nucleotide binding (GO:0000166);; Molecular Function: protein serine/threonine kinase activity (GO:0004674);; Cellular Component: nucleus (GO:0005634);; Cellular Component: cytosol (GO:0005829);; Cellular Component: plasma membrane (GO:0005886);; Biological Process: protein autophosphorylation (GO:0046777);;	--	Serine/threonine-protein kinase AtPK1/AtPK6 GN=F17O14.20 OS=Arabidopsis thaliana (Mouse-ear cress) PE=1 SV=1
A06	2300011	2302266	Bra018729	Molecular Function: glutamate-ammonia ligase activity (GO:0004356);; Molecular Function: copper ion binding (GO:0005507);; Molecular Function: ATP binding (GO:0005524);; Cellular Component: plasma membrane (GO:0005886);; Biological Process: glutamine biosynthetic process (GO:0006542);; Biological Process: nitrogen fixation (GO:0009399);; Cellular Component: plasmodesma (GO:0009506);; Cellular Com…	K01915|0.0|ath:AT1G48470|GLN1	Glutamine synthetase cytosolic isozyme 1-5 GN=GLN1-5 OS=Arabidopsis thaliana (Mouse-ear cress) PE=2 SV=1
A06	2303703	2305199	Bra018728	Molecular Function: binding (GO:0005488);; Cellular Component: nucleus (GO:0005634);; Biological Process: DNA metabolic process (GO:0006259);; Biological Process: response to stimulus (GO:0050896);;	--	FHA domain-containing protein At4g14490 GN=At4g14490 OS=Arabidopsis thaliana (Mouse-ear cress) PE=1 SV=1
A06	2306065	2306802	Bra018727	Molecular Function: DNA binding (GO:0003677);; Molecular Function: sequence-specific DNA binding transcription factor activity (GO:0003700);; Molecular Function: protein binding (GO:0005515);; Cellular Component: nucleus (GO:0005634);;	--	Agamous-like MADS-box protein AGL97 GN=AGL97 OS=Arabidopsis thaliana (Mouse-ear cress) PE=1 SV=1
A06	2308111	2310614	Bra018726	Cellular Component: mitochondrion (GO:0005739);; Cellular Component: cytosol (GO:0005829);; Biological Process: gluconeogenesis (GO:0006094);; Biological Process: glycolysis (GO:0006096);; Molecular Function: 1-aminocyclopropane-1-carboxylate deaminase activity (GO:0008660);; Cellular Component: chloroplast (GO:0009507);; Biological Process: response to salt stress (GO:0009651);; Biological Proce…	--	--
A06	2311540	2312653	Bra018725	Molecular Function: protease binding (GO:0002020);; Molecular Function: ATP binding (GO:0005524);; Cellular Component: cell wall (GO:0005618);; Cellular Component: nucleolus (GO:0005730);; Cellular Component: vacuolar membrane (GO:0005774);; Cellular Component: Golgi apparatus (GO:0005794);; Cellular Component: plasma membrane (GO:0005886);; Biological Process: gluconeogenesis (GO:0006094);; Biol…	--	Probable mediator of RNA polymerase II transcription subunit 37e GN=At5g02500 OS=Arabidopsis thaliana (Mouse-ear cress) PE=1 SV=3
A06	2316104	2316928	Bra018724	Cellular Component: mitochondrion (GO:0005739);; Biological Process: histone phosphorylation (GO:0016572);;	--	--
A06	2319814	2320047	Bra018723	--	--	--
A06	2338489	2343877	Bra018722	Cellular Component: plant-type vacuole (GO:0000325);; Molecular Function: ATP binding (GO:0005524);; Cellular Component: vacuolar membrane (GO:0005774);; Cellular Component: Golgi apparatus (GO:0005794);; Cellular Component: plasma membrane (GO:0005886);; Biological Process: ATP catabolic process (GO:0006200);; Biological Process: drug transmembrane transport (GO:0006855);; Molecular Function: fo…	--	ABC transporter C family member 4 GN=F17A22.19 OS=Arabidopsis thaliana (Mouse-ear cress) PE=1 SV=2
A06	2345704	2349544	Bra018721	Molecular Function: beta-galactosidase activity (GO:0004565);; Cellular Component: extracellular region (GO:0005576);; Biological Process: carbohydrate metabolic process (GO:0005975);; Molecular Function: carbohydrate binding (GO:0030246);; Molecular Function: cation binding (GO:0043169);;	--	Beta-galactosidase 15 (Precursor) GN=BGAL15 OS=Arabidopsis thaliana (Mouse-ear cress) PE=2 SV=1

## Sheet: Table S3
Table S3 DEGs assigned 8 parellel pathways in plant hormone signal transduction
Comparison group	Pathway	Number of unigene in special pathway	Number of unigene in total pathway	ratio(%)	Gene_ID	KO
DB_SvsSX_S	Auxin	8	45	17.78	Bra033886	ath:AT3G23050
					Bra037824	ath:AT5G65670
					Bra017680	ath:AT4G34800
					Bra018750	ath:AT1G23160
					Bra009867	ath:AT5G25890
					Bra015326	ath:AT1G04550
					Bra001899	ath:AT3G23030
					Bra040122	ath:AT3G04730
	Cytokinine	5	45	11.11	Bra026635	ath:AT2G01760
					Bra035381	ath:AT5G35750
					Bra020390	ath:AT5G58080
					Bra022183	ath:AT3G16857
					Bra033398	ath:AT1G03430
	Gibberellin	3	45	6.67	Bra039762	ath:AT1G66350
					Bra000283	ath:AT2G43010
					Bra020017	ath:AT1G09530
	Abscisic acid	11	45	24.44	Bra032188	ath:AT2G23030
					Bra012897	ath:AT3G50500
					Bra017621	ath:AT4G34000
					Bra031475	ath:AT1G60940
					Bra029093	ath:AT5G53160
					Bra012113	ath:AT5G66880
					Bra000938	ath:AT4G01026
					Bra002038	ath:AT3G11410
					Bra012635	ath:AT4G17870
					Bra018800	ath:AT1G49720
					Bra038652	ath:AT5G63650
	Ethylene	7	45	15.56	Bra004449	ath:AT2G40940
					Bra004784	ath:AT2G43790
					Bra009835	ath:AT5G25350
					Bra036542	ath:AT5G25350
					Bra023927	ath:AT3G20770
					Bra001802	ath:AT3G20770
					Bra023756	ath:AT3G23150
	Brassinosteroid	3	45	6.67	Bra035331	ath:AT5G42750
					Bra020806	ath:AT4G35230
					Bra016508	ath:AT1G19350
	Jasmonic acid	5	45	11.11	Bra016056	ath:AT1G72450
					Bra020135	ath:AT5G20900
					Bra002338	ath:AT5G20900
					Bra004543	ath:AT2G46370
					Bra025713	ath:AT1G19180
	Salicylic acid	3	45	6.67	Bra015646	ath:AT1G77920
					Bra025093	ath:AT5G45110
					Bra013950	ath:AT1G64280
DB_ZvsSX_Z	Auxin	7	16	43.75	Bra026044	ath:AT1G16510
					Bra011561	ath:AT4G34770
					Bra012190	ath:AT1G19850
					Bra001473	ath:AT3G12830
					Bra025774	ath:AT1G19840
					Bra017680	ath:AT4G34800
					Bra009867	ath:AT5G25890
	Abscisic acid	5	16	31.25	Bra012897	ath:AT3G50500
					Bra029093	ath:AT5G53160
					Bra003077	ath:AT5G53160
					Bra012113	ath:AT5G66880
					Bra018800	ath:AT1G49720
	Ethylene	2	16	12.5	Bra004449	ath:AT2G40940
					Bra023756	ath:AT3G23150
	Salicylic acid	2	16	12.5	Bra013123	ath:AT2G14580
					Bra025093	ath:AT5G45110
DB_SvsSX_X	Auxin	6	20	30	Bra026044	ath:AT1G16510
					Bra015831	ath:AT1G75590
					Bra026365	ath:AT4G27260
					Bra000497	ath:AT2G28085
					Bra017680	ath:AT4G34800
					Bra009867	ath:AT5G25890
	Cytokinine	1	20	5	Bra001643	ath:AT3G16857
	Abscisic acid	11	20	55	Bra004967	ath:AT2G40330
					Bra003463	ath:AT1G01360
					Bra012897	ath:AT3G50500
					Bra000052	ath:AT2G38310
					Bra017125	ath:AT2G38310
					Bra029093	ath:AT5G53160
					Bra003077	ath:AT5G53160
					Bra005853	ath:AT5G05440
					Bra009113	ath:AT5G05440
					Bra012113	ath:AT5G66880
					Bra018800	ath:AT1G49720
	Ethylene	2	20	10	Bra017495	ath:AT5G47220
					Bra004449	ath:AT2G40940

## Sheet: Table S4
Table S4 Difference genes expression in auxin pathway
Gene name	Gene_id	readcount_DB_S	readcount_SX_S	log2FoldChange	pval	padj	Blast swiss prot
TIR1	DB_SvsSX_S.DEG_UP
	Bra000604	505.115	299.703	0.75308	0.0047671	0.029333	sp|Q9LTX2|TIR1L_ARATH Transport inhibitor response 1-like protein OS=Arabidopsis thaliana GN=At5g49980 PE=2 SV=1//0
IAA	DB_SvsSX_S.DEG_up
	Bra001899	149.638	80.8245	0.88861	0.0066031	0.037803	sp|P49678|IAA2_ARATH Auxin-responsive protein IAA2 OS=Arabidopsis thaliana GN=IAA2 PE=1 SV=3//1.30107e-102
	Bra009867	37.8157	9.20276	2.0388	0.00041776	0.0040823	sp|Q9XFM0|IAA28_ARATH Auxin-responsive protein IAA28 OS=Arabidopsis thaliana GN=IAA28 PE=1 SV=1//4.93313e-97
	Bra015326	80.1533	36.1539	1.1486	0.0032964	0.021884	sp|Q38830|IAA12_ARATH Auxin-responsive protein IAA12 OS=Arabidopsis thaliana GN=IAA12 PE=1 SV=1//2.71772e-100
	Bra033886	1609.03	915.191	0.81404	0.00094014	0.0079365	sp|Q38825|IAA7_ARATH Auxin-responsive protein IAA7 OS=Arabidopsis thaliana GN=IAA7 PE=1 SV=1//2.90881e-147
	Bra037824	636.991	301.294	1.0801	3.6482e-05	0.00052926	sp|Q38827|IAA9_ARATH Auxin-responsive protein IAA9 OS=Arabidopsis thaliana GN=IAA9 PE=1 SV=1//2.62513e-122
	Bra040122	348.26	191.12	0.86568	0.0018608	0.013782	sp|O24407|IAA16_ARATH Auxin-responsive protein IAA16 OS=Arabidopsis thaliana GN=IAA16 PE=1 SV=1//1.88276e-120
	DB_SvsSX_S.DEG_DOWN
	Bra015298	744.8	2087.52	-1.4869	2.1467e-09	9.9856e-08	sp|P93830|IAA17_ARATH Auxin-responsive protein IAA17 OS=Arabidopsis thaliana GN=IAA17 PE=1 SV=2//1.11377e-138
	Bra030560	418.64	2377.32	-2.5056	1.8552e-13	1.682e-11	sp|P93830|IAA17_ARATH Auxin-responsive protein IAA17 OS=Arabidopsis thaliana GN=IAA17 PE=1 SV=2//2.73652e-150
	Bra032520	698.779	2124.91	-1.6045	2.5803e-10	1.4287e-08	sp|P93830|IAA17_ARATH Auxin-responsive protein IAA17 OS=Arabidopsis thaliana GN=IAA17 PE=1 SV=2//4.69381e-128
	Bra035185	1.45427	45.6948	-4.9737	5.8701e-12	4.2793e-10	sp|Q9C966|IAA15_ARATH Auxin-responsive protein IAA15 OS=Arabidopsis thaliana GN=IAA15 PE=2 SV=1//7.76402e-85
ARF	DB_SvsSX_S.DEG up
	Bra010776	272.408	129.356	1.0744	0.00076516	0.0067107	sp|Q9ZTX8|ARFF_ARATH Auxin response factor 6 OS=Arabidopsis thaliana GN=ARF6 PE=1 SV=2//3.38678e-180
	Bra011955	430.736	131.58	1.7109	1.6916e-09	8.0678e-08	sp|Q9SKN5|ARFJ_ARATH Auxin response factor 10 OS=Arabidopsis thaliana GN=ARF10 PE=2 SV=1//0
	Bra024109	288.788	170.318	0.76178	0.0077032	0.042688	sp|Q93YR9|ARFP_ARATH Auxin response factor 16 OS=Arabidopsis thaliana GN=ARF16 PE=2 SV=1//1.05044e-07
GH3	DB_SvsSX_S.DEG up
	Bra018750	382.472	57.0651	2.7447	4.3756e-19	7.7795e-17	sp|Q9LYU4|GH312_ARATH 4-substituted benzoates-glutamate ligase GH3.12 OS=Arabidopsis thaliana GN=GH3.12 PE=1 SV=1//0
SAUR	DB_SvsSX_S.DEG_down
	Bra002125	85.3495	198.787	-1.2198	7.0169e-05	0.00092071	sp|Q9FJF9|SAU21_ARATH Auxin-responsive protein SAUR21 OS=Arabidopsis thaliana GN=SAUR21 PE=2 SV=1//5.4216e-47
	Bra002126	134.19	231.496	-0.78671	0.0071238	0.040115	sp|Q9FJG0|SAU20_ARATH Auxin-responsive protein SAUR20 OS=Arabidopsis thaliana GN=SAUR20 PE=2 SV=1//1.28813e-47
	Bra006430	83.9367	184.231	-1.1341	0.00027028	0.0028314	sp|Q9FJG1|SAU19_ARATH Auxin-responsive protein SAUR19 OS=Arabidopsis thaliana GN=SAUR19 PE=2 SV=1//1.63804e-51
	Bra006433	66.8617	132.427	-0.98594	0.0030696	0.020647	sp|Q9FJG0|SAU20_ARATH Auxin-responsive protein SAUR20 OS=Arabidopsis thaliana GN=SAUR20 PE=2 SV=1//4.80941e-46
	Bra006435	49.4328	122.633	-1.3108	0.00016423	0.0018879	sp|Q9FJG0|SAU20_ARATH Auxin-responsive protein SAUR20 OS=Arabidopsis thaliana GN=SAUR20 PE=2 SV=1//4.41037e-50
	Bra006438	122.001	308.417	-1.338	1.1521e-05	0.00019738	sp|Q9FJF9|SAU21_ARATH Auxin-responsive protein SAUR21 OS=Arabidopsis thaliana GN=SAUR21 PE=2 SV=1//2.65412e-51
	Bra010827	28.1549	64.2592	-1.1905	0.0048467	0.029711	sp|Q6NMM0|SAU61_ARATH Auxin-responsive protein SAUR61 OS=Arabidopsis thaliana GN=SAUR61 PE=2 SV=1//7.15299e-69
	Bra012231	7.1654	26.7748	-1.9018	0.0034797	0.022815	sp|Q9C7Q1|SAU66_ARATH Auxin-responsive protein SAUR66 OS=Arabidopsis thaliana GN=SAUR66 PE=2 SV=1//1.95122e-13
	Bra015778	30.4159	73.4566	-1.2721	0.0019912	0.01456	sp|Q9C7Q8|SAU62_ARATH Auxin-responsive protein SAUR62 OS=Arabidopsis thaliana GN=SAUR62 PE=2 SV=1//4.36309e-15
	Bra020841	9.09121	31.4901	-1.7924	0.0024447	0.017146	sp|O22150|SAU36_ARATH Auxin-responsive protein SAUR36 OS=Arabidopsis thaliana GN=SAUR36 PE=2 SV=1//3.11794e-27
	Bra023659	36.3255	146.892	-2.0157	1.061e-08	4.2023e-07	sp|Q9FJF6|SAU23_ARATH Auxin-responsive protein SAUR23 OS=Arabidopsis thaliana GN=SAUR23 PE=2 SV=1//1.80316e-50
	Bra023663	113.823	366.82	-1.6883	5.3636e-08	1.7769e-06	sp|Q9FJF9|SAU21_ARATH Auxin-responsive protein SAUR21 OS=Arabidopsis thaliana GN=SAUR21 PE=2 SV=1//3.93379e-50
	Bra026598	85.1501	160.694	-0.91623	0.0055346	0.033002	sp|Q9FJG0|SAU20_ARATH Auxin-responsive protein SAUR20 OS=Arabidopsis thaliana GN=SAUR20 PE=2 SV=1//5.86856e-54
	Bra032317	4.07807	18.7972	-2.2046	0.0052899	0.03184	sp|Q9C7Q1|SAU66_ARATH Auxin-responsive protein SAUR66 OS=Arabidopsis thaliana GN=SAUR66 PE=2 SV=1//4.94268e-61
	Bra002121	35.456	72.8096	-1.0381	0.0092844	0.049468	sp|Q9FK62|SAU24_ARATH Auxin-responsive protein SAUR24 OS=Arabidopsis thaliana GN=SAUR24 PE=2 SV=1//6.17319e-46
	DB_SvsSX_S.DEG_UP
	Bra017680	54.3869	3.38855	4.0045	3.8664e-06	7.7529e-05	sp|Q9FJG0|SAU20_ARATH Auxin-responsive protein SAUR20 OS=Arabidopsis thaliana GN=SAUR20 PE=2 SV=1//6.10953e-27
TSB1/2	DB_SvsSX_S.DEG_DOWN
	Bra002954	828.506	1939.3	-1.227	7.9547e-07	1.9583e-05	sp|P14671|TRPB1_ARATH Tryptophan synthase beta chain 1, chloroplastic OS=Arabidopsis thaliana GN=TSB1 PE=2 SV=1//0
	Bra019075	609.642	3501.87	-2.5221	4.5125e-23	1.1461e-20	sp|P25269|TRBP2_ARATH Tryptophan synthase beta chain 2, chloroplastic OS=Arabidopsis thaliana GN=TSB2 PE=2 SV=2//0
	DB_ZvsSX_Z.DEG_DOWN
	Bra019075	715.157	2803.41	-1.9709	2.0984e-06	0.00022563	sp|P25269|TRBP2_ARATH Tryptophan synthase beta chain 2, chloroplastic OS=Arabidopsis thaliana GN=TSB2 PE=2 SV=2//0
	DB_XvsSX_X.DEG_UP
	Bra028413	121.771	46.5672	1.3868	0.0013789	0.035233	sp|O67409|TRPB2_AQUAE Tryptophan synthase beta chain 2 OS=Aquifex aeolicus (strain VF5) GN=trpB2 PE=3 SV=1//0
	DB_XvsSX_X.DEG_DOWN
	Bra019075	521.534	1534.37	-1.5568	3.3235e-05	0.0023732	sp|P25269|TRBP2_ARATH Tryptophan synthase beta chain 2, chloroplastic OS=Arabidopsis thaliana GN=TSB2 PE=2 SV=2//0
	Bra028191	71.5025	177.919	-1.3152	0.0014196	0.035984	sp|O67409|TRPB2_AQUAE Tryptophan synthase beta chain 2 OS=Aquifex aeolicus (strain VF5) GN=trpB2 PE=3 SV=1//0
NIT2	DB_SvsSX_S.DEG_DOWN
	Bra023598	3584.11	25626.5	-2.8379	9.3371e-26	3.0183e-23	sp|P32962|NRL2_ARATH Nitrilase 2 OS=Arabidopsis thaliana GN=NIT2 PE=1 SV=1//0
	Bra035006	1078.52	3332.01	-1.6273	3.7718e-11	2.3998e-09	sp|P32962|NRL2_ARATH Nitrilase 2 OS=Arabidopsis thaliana GN=NIT2 PE=1 SV=1//0
YUCCA	DB_SvsSX_S.DEG_up
	Bra011055	60.1956	9.17673	2.7136	0.0016153	0.012311	sp|Q9SVU0|YUC8_ARATH Probable indole-3-pyruvate monooxygenase YUCCA8 OS=Arabidopsis thaliana GN=YUC8 PE=2 SV=1//0

## Sheet: Table S5
Table S5 Difference genes expression in abscisic acid pathway
Gene name	Gene_id	readcount_DB_S	readcount_SX_S	log2FoldChange	pval	padj	Blast swiss prot
ABF	DB_SvsSX_S.DEG_up
	Bra018800	181.26	54.1641	1.7427	3.9525e-05	0.00056622	sp|Q9M7Q5|AI5L4_ARATH ABSCISIC ACID-INSENSITIVE 5-like protein 4 OS=Arabidopsis thaliana GN=ABF1 PE=1 SV=1//1.50842e-143
	Bra017621	45.4015	18.353	1.3067	0.0078094	0.04312	sp|Q9M7Q3|AI5L6_ARATH ABSCISIC ACID-INSENSITIVE 5-like protein 6 OS=Arabidopsis thaliana GN=ABF3 PE=1 SV=1//1.57903e-99
	DB_ZvsSX_Z.DEG_up
	Bra018800	244.73	85.0598	1.5246	0.00050547	0.013351	sp|Q9M7Q5|AI5L4_ARATH ABSCISIC ACID-INSENSITIVE 5-like protein 4 OS=Arabidopsis thaliana GN=ABF1 PE=1 SV=1//1.50842e-143
	DB_XvsSX_X.DEG_UP
	Bra018800	243.024	80.708	1.5903	9.5824e-05	0.0050565	sp|Q9M7Q5|AI5L4_ARATH ABSCISIC ACID-INSENSITIVE 5-like protein 4 OS=Arabidopsis thaliana GN=ABF1 PE=1 SV=1//1.50842e-143
	DB_XvsSX_X.DEG_DOWN
	Bra011485	983.423	2423.77	-1.3014	0.00033025	0.012524	sp|Q9M7Q3|AI5L6_ARATH ABSCISIC ACID-INSENSITIVE 5-like protein 6 OS=Arabidopsis thaliana GN=ABF3 PE=1 SV=1//3.60187e-136
SRK2	DB_SvsSX_S.DEG_up
	Bra031475	510.071	115.486	2.143	0.0020838	0.015088	sp|Q9C958|SRK2B_ARATH Serine/threonine-protein kinase SRK2B OS=Arabidopsis thaliana GN=SRK2B PE=1 SV=1//0
	Bra032188	118.698	46.5556	1.3503	0.0059425	0.034844	sp|O64812|SRK2J_ARATH Serine/threonine-protein kinase SRK2J OS=Arabidopsis thaliana GN=SRK2J PE=1 SV=1//0
	Bra038652	53.9896	13.8468	1.9631	0.008647	0.046698	sp|Q9FFP9|SRK2H_ARATH Serine/threonine-protein kinase SRK2H OS=Arabidopsis thaliana GN=SRK2H PE=1 SV=1//0
	Bra012113	706.817	178.057	1.989	1.1925e-06	2.7898e-05	sp|Q39193|SRK2I_ARATH Serine/threonine-protein kinase SRK2I OS=Arabidopsis thaliana GN=SRK2I PE=1 SV=1//0
	Bra012897	914.582	248.781	1.8782	3.2994e-05	0.00048704	sp|Q39192|SRK2D_ARATH Serine/threonine-protein kinase SRK2D OS=Arabidopsis thaliana GN=SRK2D PE=1 SV=1//0
	DB_SvsSX_S.DEG_DOWN
	Bra017615	278.122	522.59	-0.90996	0.00051182	0.0048176	sp|Q940H6|SRK2E_ARATH Serine/threonine-protein kinase SRK2E OS=Arabidopsis thaliana GN=SRK2E PE=1 SV=1//0
	Bra003650	179.308	312.885	-0.80319	0.0043564	0.027364	sp|Q9M9E9|SRK2C_ARATH Serine/threonine-protein kinase SRK2C OS=Arabidopsis thaliana GN=SRK2C PE=1 SV=1//0
	Bra011481	8.0376	32.4039	-2.0113	0.00085294	0.0073457	sp|Q940H6|SRK2E_ARATH Serine/threonine-protein kinase SRK2E OS=Arabidopsis thaliana GN=SRK2E PE=1 SV=1//0
	Bra011815	81.1081	147.907	-0.86677	0.0066437	0.037995	sp|Q9SMQ4|SRK2F_ARATH Serine/threonine-protein kinase SRK2F OS=Arabidopsis thaliana GN=SRK2F PE=1 SV=1//0
	DB_ZvsSX_Z.DEG_up
	Bra012113	1036.22	228.64	2.1802	0.00096396	0.021035	sp|Q39193|SRK2I_ARATH Serine/threonine-protein kinase SRK2I OS=Arabidopsis thaliana GN=SRK2I PE=1 SV=1//0
	Bra012897	1189.2	350.984	1.7605	0.0015395	0.028976	sp|Q39192|SRK2D_ARATH Serine/threonine-protein kinase SRK2D OS=Arabidopsis thaliana GN=SRK2D PE=1 SV=1//0
	DB_XvsSX_X.DEG_UP
	Bra012113	1010.55	231.671	2.125	1.8234e-06	0.00026689	sp|Q39193|SRK2I_ARATH Serine/threonine-protein kinase SRK2I OS=Arabidopsis thaliana GN=SRK2I PE=1 SV=1//0
	Bra012897	1324.16	367.242	1.8503	6.2472e-07	0.0001167	sp|Q39192|SRK2D_ARATH Serine/threonine-protein kinase SRK2D OS=Arabidopsis thaliana GN=SRK2D PE=1 SV=1//0
	DB_XvsSX_X.DEG_DOWN
	Bra003650	113.561	340.369	-1.5836	0.00094265	0.026794	sp|Q9M9E9|SRK2C_ARATH Serine/threonine-protein kinase SRK2C OS=Arabidopsis thaliana GN=SRK2C PE=1 SV=1//0
PP2C	DB_SvsSX_S.DEG_up
	Bra033566	1294.87	473.645	1.4509	2.3449e-06	5.0264e-05	sp|Q5PNS9|P2C64_ARATH Probable protein phosphatase 2C 64 OS=Arabidopsis thaliana GN=At4g38520 PE=2 SV=1//0
	Bra034206	74.3361	28.7018	1.3729	0.00094593	0.0079727	sp|Q8GY60|P2C52_ARATH Probable protein phosphatase 2C 52 OS=Arabidopsis thaliana GN=At4g03415 PE=2 SV=1//0
	Bra035131	165.48	72.6618	1.1874	0.00029047	0.0029977	sp|Q8RXZ4|P2C18_ARATH Probable protein phosphatase 2C 18 OS=Arabidopsis thaliana GN=At1g79630 PE=2 SV=1//0
	Bra041012	218.96	115.588	0.92167	0.0020765	0.015043	sp|Q9ZV25|P2C23_ARATH Probable protein phosphatase 2C 23 OS=Arabidopsis thaliana GN=PLL4 PE=2 SV=1//0
	Bra002038	1621.72	759.266	1.0948	0.00063081	0.0057189	sp|P49598|P2C37_ARATH Protein phosphatase 2C 37 OS=Arabidopsis thaliana GN=PP2CA PE=1 SV=1//0
	Bra005755	12.0097	0.756338	3.989	0.0021226	0.015299	sp|Q501F9|P2C67_ARATH Probable protein phosphatase 2C 67 OS=Arabidopsis thaliana GN=At5g02760 PE=2 SV=1//0
	Bra007820	1098.73	603.541	0.86431	0.00061196	0.0055845	sp|O81716|P2C21_ARATH Probable protein phosphatase 2C 21 OS=Arabidopsis thaliana GN=PPC4-2 PE=1 SV=1//0
	Bra009569	169.47	13.193	3.6832	2.0401e-16	2.6432e-14	sp|Q501F9|P2C67_ARATH Probable protein phosphatase 2C 67 OS=Arabidopsis thaliana GN=At5g02760 PE=2 SV=1//0
	Bra010741	570.936	122.168	2.2245	3.2957e-15	3.6622e-13	sp|Q5PNS9|P2C64_ARATH Probable protein phosphatase 2C 64 OS=Arabidopsis thaliana GN=At4g38520 PE=2 SV=1//0
	Bra016383	547.579	308.183	0.82928	0.001501	0.011617	sp|Q9LME4|P2C09_ARATH Probable protein phosphatase 2C 9 OS=Arabidopsis thaliana GN=At1g22280 PE=1 SV=1//0
	Bra028065	537.374	180.731	1.5721	0.0020353	0.014814	sp|Q9S9Z7|P2C10_ARATH Probable protein phosphatase 2C 10 OS=Arabidopsis thaliana GN=At1g34750 PE=2 SV=1//0
	Bra028865	150.154	15.1744	3.3067	2.5789e-16	3.2882e-14	sp|Q501F9|P2C67_ARATH Probable protein phosphatase 2C 67 OS=Arabidopsis thaliana GN=At5g02760 PE=2 SV=1//0
	Bra028908	452.703	269.537	0.74808	0.0051547	0.03119	sp|Q6NKS1|P2C65_ARATH Probable protein phosphatase 2C 65 OS=Arabidopsis thaliana GN=At5g01700 PE=2 SV=1//0
	Bra031134	698.37	383.464	0.8649	0.0008767	0.0074924	sp|Q93YW5|P2C58_ARATH Probable protein phosphatase 2C 58 OS=Arabidopsis thaliana GN=At4g28400 PE=2 SV=1//0
	Bra031382	690.848	289.928	1.2527	0.0026868	0.018544	sp|Q9LME4|P2C09_ARATH Probable protein phosphatase 2C 9 OS=Arabidopsis thaliana GN=At1g22280 PE=1 SV=1//8.61324e-176
	DB_SvsSX_S.DEG_DOWN
	Bra036606	194.27	409.091	-1.0744	8.2964e-05	0.0010603	sp|Q0WRB2|P2C73_ARATH Probable protein phosphatase 2C 73 OS=Arabidopsis thaliana GN=PPC6-7 PE=2 SV=1//0
	Bra037033	53.2756	149.599	-1.4896	1.0051e-05	0.0001752	sp|O82637|P2C61_ARATH Probable protein phosphatase 2C 61 OS=Arabidopsis thaliana GN=At4g32950 PE=3 SV=1//0
	Bra040530	96.5815	215.985	-1.1611	0.00015455	0.0017947	sp|Q9M9W9|P2C34_ARATH Probable protein phosphatase 2C 34 OS=Arabidopsis thaliana GN=At3g05640 PE=2 SV=1//0
	Bra040822	1025.36	1663.86	-0.6984	0.004902	0.029949	sp|Q9SL76|P2C19_ARATH Protein phosphatase 2C and cyclic nucleotide-binding/kinase domain-containing protein OS=Arabidopsis thaliana GN=At2g20050/At2g20040 PE=2 SV=2//0
	Bra007669	185.831	417.149	-1.1666	0.00076662	0.0067198	sp|Q3EAF9|P2C49_ARATH Probable protein phosphatase 2C 49 OS=Arabidopsis thaliana GN=At3g62260 PE=2 SV=1//0
	Bra007784	203.205	668.72	-1.7185	1.6944e-10	9.7005e-09	sp|Q9SLA1|P2C22_ARATH Probable protein phosphatase 2C 22 OS=Arabidopsis thaliana GN=At2g25620 PE=2 SV=1//0
	Bra010441	308.836	516.968	-0.74323	0.0047313	0.029146	sp|P49597|P2C56_ARATH Protein phosphatase 2C 56 OS=Arabidopsis thaliana GN=ABI1 PE=1 SV=2//0
	Bra012095	939.724	1821.03	-0.95444	0.00011791	0.0014235	sp|Q9LVQ8|P2C80_ARATH Probable protein phosphatase 2C 80 OS=Arabidopsis thaliana GN=At5g66720 PE=2 SV=1//0
	DB_ZvsSX_Z.DEG_up
	Bra015596	109.051	24.5005	2.1541	0.0001554	0.0057797	sp|Q9LQN6|P2C04_ARATH Probable protein phosphatase 2C 4 OS=Arabidopsis thaliana GN=PLL5 PE=2 SV=1//5.76114e-165
	Bra034206	131.56	37.102	1.8261	2.2337e-05	0.0013835	sp|Q8GY60|P2C52_ARATH Probable protein phosphatase 2C 52 OS=Arabidopsis thaliana GN=At4g03415 PE=2 SV=1//0
	Bra034749	130.159	48.9822	1.41	0.0024226	0.039883	sp|Q9LHJ9|P2C38_ARATH Probable protein phosphatase 2C 38 OS=Arabidopsis thaliana GN=At3g12620 PE=2 SV=1//0
	Bra010741	876.047	392.178	1.1595	0.00080949	0.018651	sp|Q5PNS9|P2C64_ARATH Probable protein phosphatase 2C 64 OS=Arabidopsis thaliana GN=At4g38520 PE=2 SV=1//0
	DB_ZvsSX_Z.DEG_DOWN
	Bra036606	277.315	617.066	-1.1539	0.0009553	0.020905	sp|Q0WRB2|P2C73_ARATH Probable protein phosphatase 2C 73 OS=Arabidopsis thaliana GN=PPC6-7 PE=2 SV=1//0
	Bra007669	330.831	768.58	-1.2161	0.00063212	0.015614	sp|Q3EAF9|P2C49_ARATH Probable protein phosphatase 2C 49 OS=Arabidopsis thaliana GN=At3g62260 PE=2 SV=1//0
	Bra016034	1735.66	4006.63	-1.2069	0.00094102	0.020701	sp|Q9CAJ0|P2C16_ARATH Protein phosphatase 2C 16 OS=Arabidopsis thaliana GN=HAB1 PE=1 SV=1//0
	DB_XvsSX_X.DEG_DOWN
	Bra009008	248.592	964.524	-1.956	3.9682e-06	0.00048074	sp|Q8LAY8|P2C69_ARATH Probable protein phosphatase 2C 69 OS=Arabidopsis thaliana GN=At5g10740 PE=2 SV=1//0
	Bra015579	29.1965	214.396	-2.8764	1.474e-08	5.6761e-06	sp|Q9LNW3|P2C03_ARATH Protein phosphatase 2C 3 OS=Arabidopsis thaliana GN=AIP1 PE=1 SV=1//0
	Bra016034	1114.45	3973.2	-1.834	5.6602e-07	0.00011096	sp|Q9CAJ0|P2C16_ARATH Protein phosphatase 2C 16 OS=Arabidopsis thaliana GN=HAB1 PE=1 SV=1//0
	Bra002594	126.785	768.308	-2.5993	6.1184e-07	0.00011642	sp|Q9FIF5|P2C78_ARATH Probable protein phosphatase 2C 78 OS=Arabidopsis thaliana GN=At5g59220 PE=2 SV=1//0
PYL	DB_SvsSX_S.DEG_up
	Bra029093	379.689	34.8556	3.4454	1.8836e-05	0.00030186	sp|Q9FGM1|PYL8_ARATH Abscisic acid receptor PYL8 OS=Arabidopsis thaliana GN=PYL8 PE=1 SV=1//3.17332e-118
	Bra000938	710.891	210.313	1.7571	0.00028003	0.0029148	sp|Q1ECF1|PYL7_ARATH Abscisic acid receptor PYL7 OS=Arabidopsis thaliana GN=PYL7 PE=1 SV=1//2.14269e-120
	DB_SvsSX_S.DEG_DOWN
	Bra017526	289.865	649.9	-1.1648	9.0192e-06	0.00016018	sp|Q8VZS8|PYL1_ARATH Abscisic acid receptor PYL1 OS=Arabidopsis thaliana GN=PYL1 PE=1 SV=1//4.40367e-72
	DB_ZvsSX_Z.DEG_up
	Bra029093	528.15	41.1032	3.6836	7.7779e-06	0.00063525	sp|Q9FGM1|PYL8_ARATH Abscisic acid receptor PYL8 OS=Arabidopsis thaliana GN=PYL8 PE=1 SV=1//3.17332e-118
	Bra003077	345.386	154.65	1.1592	0.0027897	0.043844	sp|Q9FGM1|PYL8_ARATH Abscisic acid receptor PYL8 OS=Arabidopsis thaliana GN=PYL8 PE=1 SV=1//1.16967e-115
	DB_XvsSX_X.DEG_UP
	Bra017125	342.592	86.9459	1.9783	5.0945e-05	0.0032827	sp|O80920|PYL4_ARATH Abscisic acid receptor PYL4 OS=Arabidopsis thaliana GN=PYL4 PE=1 SV=1//3.68117e-124
	Bra029093	647.922	49.8456	3.7003	5.4281e-06	0.00061608	sp|Q9FGM1|PYL8_ARATH Abscisic acid receptor PYL8 OS=Arabidopsis thaliana GN=PYL8 PE=1 SV=1//3.17332e-118
	Bra000052	153.61	21.1997	2.8572	0.00072415	0.022119	sp|O80920|PYL4_ARATH Abscisic acid receptor PYL4 OS=Arabidopsis thaliana GN=PYL4 PE=1 SV=1//4.7445e-131
	Bra003077	341.049	137.749	1.3079	0.00080989	0.023859	sp|Q9FGM1|PYL8_ARATH Abscisic acid receptor PYL8 OS=Arabidopsis thaliana GN=PYL8 PE=1 SV=1//1.16967e-115
	Bra003463	102.142	0.671158	7.2497	0.0018724	0.043888	sp|Q84MC7|PYL9_ARATH Abscisic acid receptor PYL9 OS=Arabidopsis thaliana GN=PYL9 PE=1 SV=1//4.60147e-94
	Bra004967	37.8728	3.51426	3.4299	0.0015982	0.039134	sp|Q8S8E3|PYL6_ARATH Abscisic acid receptor PYL6 OS=Arabidopsis thaliana GN=PYL6 PE=1 SV=1//1.68272e-107
	Bra005853	107.208	17.0585	2.6519	1.068e-05	0.0010532	sp|Q9FLB1|PYL5_ARATH Abscisic acid receptor PYL5 OS=Arabidopsis thaliana GN=PYL5 PE=1 SV=1//2.33089e-136
	Bra009113	155.168	17.7169	3.1306	8.9399e-05	0.0048439	sp|Q9FLB1|PYL5_ARATH Abscisic acid receptor PYL5 OS=Arabidopsis thaliana GN=PYL5 PE=1 SV=1//1.00101e-141
PYR	DB_SvsSX_S.DEG_up
	Bra012635	211.785	95.9878	1.1417	0.00019769	0.0021959	sp|O49686|PYR1_ARATH Abscisic acid receptor PYR1 OS=Arabidopsis thaliana GN=PYR1 PE=1 SV=1//1.70042e-129
